# Supplementary material for: ﻿Agrotisvillenensis—a new species of Noctuinae (Lepidoptera, Noctuidae) from the southeastern Iberian Peninsula
Source: Zookeys. 2025 May 20;1239:21–32. doi: 10.3897/zookeys.1239.147164 (PMC12117342; doi:10.3897/zookeys.1239.147164)
Supplement: XML Treatment for Agrotis villenensis [file zookeys.1239.147164-treatment1.xml]

<!DOCTYPE tp:taxon-treatment
  PUBLIC "-//TaxonX//DTD Taxonomic Treatment Publishing DTD v0 20100105//EN" "tax-treatment-NSO.dtd">
<tp:taxon-treatment xmlns:tp="http://www.plazi.org/taxpub"><tp:treatment-meta><kwd-group><label>Taxon classification</label><kwd>
              <named-content content-type="kingdom">Animalia</named-content>
            </kwd><kwd>
              <named-content content-type="order">Lepidoptera</named-content>
            </kwd><kwd>
              <named-content content-type="family">Noctuidae</named-content>
            </kwd></kwd-group><mixed-citation publication-type="journal"><person-group><name><surname>Yela</surname><given-names>José Luis</given-names></name><name><surname>Molina</surname><given-names>David</given-names></name><name><surname>Ortiz</surname><given-names>Antonio S.</given-names></name></person-group><article-title>﻿<italic><tp:taxon-name><tp:taxon-name-part taxon-name-part-type="genus" reg="Agrotis">Agrotis</tp:taxon-name-part><tp:taxon-name-part taxon-name-part-type="species" reg="villenensis">villenensis</tp:taxon-name-part></tp:taxon-name></italic>—a new species of <tp:taxon-name><tp:taxon-name-part taxon-name-part-type="subfamily">Noctuinae</tp:taxon-name-part></tp:taxon-name> (<tp:taxon-name><tp:taxon-name-part taxon-name-part-type="order">Lepidoptera</tp:taxon-name-part></tp:taxon-name>, <tp:taxon-name><tp:taxon-name-part taxon-name-part-type="family">Noctuidae</tp:taxon-name-part></tp:taxon-name>) from the southeastern Iberian Peninsula</article-title><source>Zookeys</source><day>20</day><month>05</month><year>2025</year><volume>1239</volume><fpage>21</fpage><lpage>32</lpage><pub-id pub-id-type="doi">10.3897/zookeys.1239.147164</pub-id></mixed-citation></tp:treatment-meta><tp:nomenclature><label>﻿</label><tp:taxon-name>
            <object-id xmlns:xlink="http://www.w3.org/1999/xlink" content-type="arpha" xlink:type="simple">6ED46B4A-B3F5-5C3E-8EE7-5B7CDDE63104</object-id>
            <tp:taxon-name-part taxon-name-part-type="genus" reg="Agrotis">Agrotis</tp:taxon-name-part>
            <tp:taxon-name-part taxon-name-part-type="species" reg="villenensis">villenensis</tp:taxon-name-part>
            <object-id xmlns:xlink="http://www.w3.org/1999/xlink" content-type="zoobank" xlink:type="simple">https://zoobank.org/3FF9F1CD-FF9A-4D17-9BD9-E9C678582491</object-id>
          </tp:taxon-name><tp:taxon-status xmlns:xlink="http://www.w3.org/1999/xlink" xlink:type="simple">sp. nov.</tp:taxon-status></tp:nomenclature><tp:treatment-sec sec-type="type material" id="SECID0EBRAE"><title>Type material.</title><p><bold><italic>Holotype</italic></bold>, male. SPAIN • province of Alicante: Villena, Peña Rubia; <named-content xmlns:xlink="http://www.w3.org/1999/xlink" content-type="dwc:verbatimCoordinates" xlink:type="simple"><named-content content-type="geo-json" specific-use="{&#34;type&#34;:&#34;Point&#34;,&#34;coordinates&#34;:[-0.804300,38.609200]}" id="NCID0EPRAE" xlink:type="simple">38.6092, -0.8043</named-content></named-content>; 620 m elev.; 23 Sep 2023; g. prep. JLY90.1892; leg. J. L. Yela &amp; D. Molina, in coll. <abbrev xmlns:xlink="http://www.w3.org/1999/xlink" xlink:title="UCLM: Research Collection of José Luis Yela, University of Castilla-La Mancha" id="ABBRID0EURAE" xlink:type="simple">JLY</abbrev>, UCLM (catalogue number T-<abbrev xmlns:xlink="http://www.w3.org/1999/xlink" xlink:title="UCLM: Research Collection of José Luis Yela, University of Castilla-La Mancha" id="ABBRID0EYRAE" xlink:type="simple">JLY</abbrev>-039). <bold><italic>Paratypes</italic>.</bold> 2 males, 4 females; same locality as holotype • 13 Sep 2010; leg. D. Molina (1 male), in coll. <abbrev xmlns:xlink="http://www.w3.org/1999/xlink" xlink:title="UCLM: Research Collection of José Luis Yela, University of Castilla-La Mancha" id="ABBRID0EASAE" xlink:type="simple">JLY</abbrev>, UCLM (catalogue number T-<abbrev xmlns:xlink="http://www.w3.org/1999/xlink" xlink:title="UCLM: Research Collection of José Luis Yela, University of Castilla-La Mancha" id="ABBRID0EESAE" xlink:type="simple">JLY</abbrev>-040) • 23 Sep 2023; g. prep. JLY90.1981, IBLAO3089-24; leg. J. L. Yela &amp; D. Molina (1 female), in coll. <named-content xmlns:xlink="http://www.w3.org/1999/xlink" content-type="dwc:institutional_code" xlink:title="National Museum of Natural Sciences, Higher Council for Scientific Research (CSIC)" xlink:href="http://grbio.org/institution/museo-nacional-de-ciencias-naturales" xlink:type="simple">MNCN</named-content> (catalogue number T-<abbrev xmlns:xlink="http://www.w3.org/1999/xlink" xlink:title="UCLM: Research Collection of José Luis Yela, University of Castilla-La Mancha" id="ABBRID0EMSAE" xlink:type="simple">JLY</abbrev>-041) • 23 Sep 2023; g. prep. JLY90.1890, IBLAO3090-24; leg. J. L. Yela &amp; D. Molina (1 female), in coll. <abbrev xmlns:xlink="http://www.w3.org/1999/xlink" xlink:title="UCLM: Research Collection of José Luis Yela, University of Castilla-La Mancha" id="ABBRID0EQSAE" xlink:type="simple">JLY</abbrev>, UCLM (catalogue number T-<abbrev xmlns:xlink="http://www.w3.org/1999/xlink" xlink:title="UCLM: Research Collection of José Luis Yela, University of Castilla-La Mancha" id="ABBRID0EUSAE" xlink:type="simple">JLY</abbrev>-042) • l9 Sep 2020; g. prep. JLY90.1889, IBLAO3037-23; leg. D. Molina (1 male), in coll. <abbrev xmlns:xlink="http://www.w3.org/1999/xlink" xlink:title="UCLM: Research Collection of José Luis Yela, University of Castilla-La Mancha" id="ABBRID0EYSAE" xlink:type="simple">JLY</abbrev> UCLM (catalogue number T-<abbrev xmlns:xlink="http://www.w3.org/1999/xlink" xlink:title="UCLM: Research Collection of José Luis Yela, University of Castilla-La Mancha" id="ABBRID0E3SAE" xlink:type="simple">JLY</abbrev>-043) • 23 Sep 2023; leg. J. L. Yela &amp; D. Molina (1 female), in coll. <named-content xmlns:xlink="http://www.w3.org/1999/xlink" content-type="dwc:institutional_code" xlink:title="National Museum of Natural Sciences, Higher Council for Scientific Research (CSIC)" xlink:href="http://grbio.org/institution/museo-nacional-de-ciencias-naturales" xlink:type="simple">MNCN</named-content> (catalogue number T-<abbrev xmlns:xlink="http://www.w3.org/1999/xlink" xlink:title="UCLM: Research Collection of José Luis Yela, University of Castilla-La Mancha" id="ABBRID0EETAE" xlink:type="simple">JLY</abbrev>-044) • 28 Sep 2011; IBLAO2068-21; leg. D. Molina (1 female), in coll. <abbrev xmlns:xlink="http://www.w3.org/1999/xlink" xlink:title="UM: Research Collection of Animal Biology at the Department of Zoology and Physical Anthropology of the University of Murcia" id="ABBRID0EITAE" xlink:type="simple">DZPA</abbrev>, UM (catalogue number T-<abbrev xmlns:xlink="http://www.w3.org/1999/xlink" xlink:title="UCLM: Research Collection of José Luis Yela, University of Castilla-La Mancha" id="ABBRID0EMTAE" xlink:type="simple">JLY</abbrev>-045).</p></tp:treatment-sec><tp:treatment-sec sec-type="material" id="SECID0EQTAE"><title>Additional material.</title><p>Four additional specimens were recorded as photographs, all from the same locality: one male, 15 Sep 2019, and 3 females, 26 Sep 2009, 13 Sep 2010 and 17 Sep 2020.</p></tp:treatment-sec><tp:treatment-sec sec-type="diagnosis" id="SECID0EVTAE"><title>Diagnosis.</title><p>Externally, very similar to <italic><tp:taxon-name><tp:taxon-name-part taxon-name-part-type="genus" reg="Agrotis">A.</tp:taxon-name-part><tp:taxon-name-part taxon-name-part-type="species" reg="vestigialis">vestigialis</tp:taxon-name-part></tp:taxon-name></italic> (Figs <xref ref-type="fig" rid="F1">1</xref>–<xref ref-type="fig" rid="F3">3</xref>), itself a very variable species (e.g., <xref ref-type="bibr" rid="B22">Skinner 1984</xref>; <xref ref-type="bibr" rid="B8">Fibiger 1990</xref>). The ground color of the forewings of <italic><tp:taxon-name><tp:taxon-name-part taxon-name-part-type="genus" reg="Agrotis">A.</tp:taxon-name-part><tp:taxon-name-part taxon-name-part-type="species" reg="villenensis">villenensis</tp:taxon-name-part></tp:taxon-name></italic> generally are pale greyish, with a brownish or pinkish tinge. Cross lines are more diffuse than in most <italic><tp:taxon-name><tp:taxon-name-part taxon-name-part-type="genus" reg="Agrotis">A.</tp:taxon-name-part><tp:taxon-name-part taxon-name-part-type="species" reg="vestigialis">vestigialis</tp:taxon-name-part></tp:taxon-name></italic>, so that some specimens resemble <italic><tp:taxon-name><tp:taxon-name-part taxon-name-part-type="genus" reg="Agrotis">A.</tp:taxon-name-part><tp:taxon-name-part taxon-name-part-type="species" reg="sabulosa">sabulosa</tp:taxon-name-part></tp:taxon-name></italic>. Hind wings are mostly purely white, although some females show a light greyish terminal area. Male antennae are bipectinate, except in the apical antennomeres. The number of non-pectinate apical antennomeres is 13 in the three males studied, whereas the modal number in <italic><tp:taxon-name><tp:taxon-name-part taxon-name-part-type="genus" reg="Agrotis">A.</tp:taxon-name-part><tp:taxon-name-part taxon-name-part-type="species" reg="vestigialis">vestigialis</tp:taxon-name-part></tp:taxon-name></italic> is 15 (<italic>n</italic> = 16). The number of non-pectinate antennomeres is fewer in the other members of the <italic><tp:taxon-name><tp:taxon-name-part taxon-name-part-type="genus" reg="Agrotis">Agrotis</tp:taxon-name-part><tp:taxon-name-part taxon-name-part-type="species" reg="vestigialis">vestigialis</tp:taxon-name-part></tp:taxon-name></italic> species group.</p><p>The male genitalia of <italic><tp:taxon-name><tp:taxon-name-part taxon-name-part-type="genus" reg="Agrotis">A.</tp:taxon-name-part><tp:taxon-name-part taxon-name-part-type="species" reg="villenensis">villenensis</tp:taxon-name-part></tp:taxon-name></italic> are similar to those of the related species in the <italic><tp:taxon-name><tp:taxon-name-part taxon-name-part-type="genus" reg="Agrotis">A.</tp:taxon-name-part><tp:taxon-name-part taxon-name-part-type="species" reg="vestigialis">vestigialis</tp:taxon-name-part></tp:taxon-name></italic> species group, but with four key distinctive features (Fig. <xref ref-type="fig" rid="F5">5A–C</xref>). First, the valvae are broader than in other species, and the apical cuculli are more sharply pointed. Second, number of spiniform setae comprising the corona is 16–17 in <italic><tp:taxon-name><tp:taxon-name-part taxon-name-part-type="genus" reg="Agrotis">A.</tp:taxon-name-part><tp:taxon-name-part taxon-name-part-type="species" reg="villenensis">villenensis</tp:taxon-name-part></tp:taxon-name></italic> and 20–24 in <italic><tp:taxon-name><tp:taxon-name-part taxon-name-part-type="genus" reg="Agrotis">A.</tp:taxon-name-part><tp:taxon-name-part taxon-name-part-type="species" reg="vestigialis">vestigialis</tp:taxon-name-part></tp:taxon-name></italic> (<italic>n</italic> = 8). Third, the basal swelling in the vesica of <italic><tp:taxon-name><tp:taxon-name-part taxon-name-part-type="genus" reg="Agrotis">A.</tp:taxon-name-part><tp:taxon-name-part taxon-name-part-type="species" reg="villenensis">villenensis</tp:taxon-name-part></tp:taxon-name></italic> is similar to that of <italic><tp:taxon-name><tp:taxon-name-part taxon-name-part-type="genus" reg="Agrotis">A.</tp:taxon-name-part><tp:taxon-name-part taxon-name-part-type="species" reg="vestigialis">vestigialis</tp:taxon-name-part></tp:taxon-name></italic>, but the subbasal diverticulum is narrower and situated dorsolaterally, ventrolaterally in <italic><tp:taxon-name><tp:taxon-name-part taxon-name-part-type="genus" reg="Agrotis">A.</tp:taxon-name-part><tp:taxon-name-part taxon-name-part-type="species" reg="vestigialis">vestigialis</tp:taxon-name-part></tp:taxon-name></italic>. And fourth, the vesica of <italic><tp:taxon-name><tp:taxon-name-part taxon-name-part-type="genus" reg="Agrotis">A.</tp:taxon-name-part><tp:taxon-name-part taxon-name-part-type="species" reg="villenensis">villenensis</tp:taxon-name-part></tp:taxon-name></italic> is very long and has a small median diverticulum, not present in any other European <italic><tp:taxon-name><tp:taxon-name-part taxon-name-part-type="genus" reg="Agrotis">Agrotis</tp:taxon-name-part></tp:taxon-name></italic>, and a very broad apical swelling, corresponding to the broad distal end of the appendix bursae of the female genitalia (for comparison, see <xref ref-type="bibr" rid="B9">Fibiger 1997</xref>). The vesica is partially collapsed in Fig. <xref ref-type="fig" rid="F5">5C</xref>, so that the apical swelling appears smaller than it is when the vesica is fully inflated.</p><fig id="F5" position="float" orientation="portrait"><object-id xmlns:xlink="http://www.w3.org/1999/xlink" content-type="doi" xlink:type="simple">10.3897/zookeys.1239.147164.figure5</object-id><object-id xmlns:xlink="http://www.w3.org/1999/xlink" content-type="arpha" xlink:type="simple">843C5DE3-486C-5F7C-8097-2D811DEDD590</object-id><label>Figure 5.</label><caption><p>Male genitalia of <italic><tp:taxon-name><tp:taxon-name-part taxon-name-part-type="genus" reg="Agrotis">A.</tp:taxon-name-part><tp:taxon-name-part taxon-name-part-type="species" reg="villenensis">villenensis</tp:taxon-name-part></tp:taxon-name></italic> sp. nov. <bold>A</bold> external capsule of the holotype (g. prep. JLY90.1892) <bold>B</bold> external capsule of a male paratype, pressed to better show the curved shape of the valvae (g. prep. JLY90.1891) <bold>C</bold> phallus with everted vesica; arrows indicate the digitiform, subbasal diverticulum and the median diverticulum (g. prep. JLY90.1892). Photographs: Mateo Yela Berzosa.</p></caption><graphic xmlns:xlink="http://www.w3.org/1999/xlink" xlink:href="zookeys-1239-021_article-147164__-g005.jpg" position="float" orientation="portrait" xlink:type="simple" id="oo_1333754.jpg"><uri content-type="original_file" xlink:type="simple">https://binary.pensoft.net/fig/1333754</uri></graphic></fig><p>The female genitalia of <italic><tp:taxon-name><tp:taxon-name-part taxon-name-part-type="genus" reg="Agrotis">A.</tp:taxon-name-part><tp:taxon-name-part taxon-name-part-type="species" reg="villenensis">villenensis</tp:taxon-name-part></tp:taxon-name></italic> (Fig. <xref ref-type="fig" rid="F6">6</xref>) are very similar to those of <italic><tp:taxon-name><tp:taxon-name-part taxon-name-part-type="genus" reg="Agrotis">A.</tp:taxon-name-part><tp:taxon-name-part taxon-name-part-type="species" reg="vestigialis">vestigialis</tp:taxon-name-part></tp:taxon-name></italic>, from which it can be distinguished by three key features: first, the ovipositor is considerably shorter; the appendix bursae is longer, although as in <italic><tp:taxon-name><tp:taxon-name-part taxon-name-part-type="genus" reg="Agrotis">A.</tp:taxon-name-part><tp:taxon-name-part taxon-name-part-type="species" reg="vestigialis">vestigialis</tp:taxon-name-part></tp:taxon-name></italic> it only loops once; and the distal part of the appendix bursae is relatively large and globose.</p><fig id="F6" position="float" orientation="portrait"><object-id xmlns:xlink="http://www.w3.org/1999/xlink" content-type="doi" xlink:type="simple">10.3897/zookeys.1239.147164.figure6</object-id><object-id xmlns:xlink="http://www.w3.org/1999/xlink" content-type="arpha" xlink:type="simple">F3A5F428-6A7F-5F3D-8BD9-BD730130927F</object-id><label>Figure 6.</label><caption><p>Female genitalia of <italic><tp:taxon-name><tp:taxon-name-part taxon-name-part-type="genus" reg="Agrotis">A.</tp:taxon-name-part><tp:taxon-name-part taxon-name-part-type="species" reg="villenensis">villenensis</tp:taxon-name-part></tp:taxon-name></italic> sp. nov. (g. prep. JLY90.1890). Photograph: Mateo Yela Berzosa.</p></caption><graphic xmlns:xlink="http://www.w3.org/1999/xlink" xlink:href="zookeys-1239-021_article-147164__-g006.jpg" position="float" orientation="portrait" xlink:type="simple" id="oo_1333755.jpg"><uri content-type="original_file" xlink:type="simple">https://binary.pensoft.net/fig/1333755</uri></graphic></fig><p>The four known COI sequences of <italic><tp:taxon-name><tp:taxon-name-part taxon-name-part-type="genus" reg="Agrotis">A.</tp:taxon-name-part><tp:taxon-name-part taxon-name-part-type="species" reg="villenensis">villenensis</tp:taxon-name-part></tp:taxon-name></italic> are identical and form BIN <ext-link xmlns:xlink="http://www.w3.org/1999/xlink" xlink:href="https://portal.boldsystems.org/bin/BOLD:AEM2348" ext-link-type="uri" xlink:type="simple">BOLD:AEM2348</ext-link> (sequence length 658 bp). This new species differs from <italic><tp:taxon-name><tp:taxon-name-part taxon-name-part-type="genus" reg="Agrotis">A.</tp:taxon-name-part><tp:taxon-name-part taxon-name-part-type="species" reg="vestigialis">vestigialis</tp:taxon-name-part></tp:taxon-name></italic> by at least 1.37% (<ext-link xmlns:xlink="http://www.w3.org/1999/xlink" xlink:href="https://portal.boldsystems.org/bin/BOLD:AAD1898" ext-link-type="uri" xlink:type="simple">BOLD:AAD1898</ext-link>; n = 55; mean 1.04; maximum distance 2.73%) (Table <xref ref-type="table" rid="T1">1</xref>).</p></tp:treatment-sec><tp:treatment-sec sec-type="description" id="SECID0EB5AE"><title>Description.</title><p>Wingspan: males 31.6–40.0 mm (mean 35.7; <italic>n</italic> = 3), females 33.9–40.0 mm (mean 36.7 mm, <italic>n</italic> = 4). Groundcolor of the forewings greyish, in the males with brownish tinge, in the females pinkish. <bold><italic>Head</italic></bold>: male antennal segments bipectinate and ciliate, as in <italic><tp:taxon-name><tp:taxon-name-part taxon-name-part-type="genus" reg="Agrotis">A.</tp:taxon-name-part><tp:taxon-name-part taxon-name-part-type="species" reg="vestigialis">vestigialis</tp:taxon-name-part></tp:taxon-name></italic>; 13 distal antennomeres ciliate. Female antenna filiform. Labial palpi short. Haustellum long, well developed. <bold><italic>Thorax</italic></bold>: dark greyish patagia; tegulae light gray, with dark anterior border. <bold><italic>Wings</italic></bold>: design of the forewings generally low contrast. Antemedial (basal) line inconspicuous, as a double strip delimiting the clearly visible ochreous basal spot towards its external side and, in some specimens, forming a grayish basal wedge that extends beyond the basal spot. Postmedial line usually less marked or even absent (Fig. <xref ref-type="fig" rid="F2">2A</xref>), but sometimes well marked, wavy (Fig. <xref ref-type="fig" rid="F2">2D</xref>). Subterminal line almost absent; 4–6 short saggital stripes between veins R3–R4 and Cu1–Cu2. Terminal line as a row of tiny intervenal 7 or 8 dots. Claviform spot dark, elongate. Orbicular spot small, usually elongate, filled with a light-grey ellipse with a dark spot in its centre. Reniform spot large, dark grey, with a thin clear edge inwards. Hindwings pure white in males, white with greyish suffusion towards the termen in females, with greyish discal spot. <bold><italic>Abdomen</italic></bold>: very small dorsal tufts in segments A2 to A4 in males; absent in females. <bold><italic>Male genitalia</italic></bold>: uncus slender, relatively long, pointed ventrad. Valval costa with a small distal hump before the sharply pointed cucullus; valva elongate, but relatively wide. Corona as a row of 16 or 17 spines. Harpa, tegumen, fultura and vinculum as in the rest of the <italic><tp:taxon-name><tp:taxon-name-part taxon-name-part-type="genus" reg="Agrotis">Agrotis</tp:taxon-name-part></tp:taxon-name></italic> species. Phallus short. Vesica very long, with a smooth basal swelling, a narrow dorso-lateral subbasal diverticulum and a tiny median diverticulum. <bold><italic>Female genitalia</italic></bold>: ovipositor short, conical, and peaked. Appendix bursae very long, looping once; its distal part is relatively large and globose.</p></tp:treatment-sec><tp:treatment-sec sec-type="distribution" id="SECID0EX6AE"><title>Distribution.</title><p><italic><tp:taxon-name><tp:taxon-name-part taxon-name-part-type="genus" reg="Agrotis">Agrotis</tp:taxon-name-part><tp:taxon-name-part taxon-name-part-type="species" reg="villenensis">villenensis</tp:taxon-name-part></tp:taxon-name></italic> appears to be endemic to the southeastern Iberian Peninsula. It is only known from one locality in the inland northern Alicante province (Fig. <xref ref-type="fig" rid="F7">7</xref>).</p><fig id="F7" position="float" orientation="portrait"><object-id xmlns:xlink="http://www.w3.org/1999/xlink" content-type="doi" xlink:type="simple">10.3897/zookeys.1239.147164.figure7</object-id><object-id xmlns:xlink="http://www.w3.org/1999/xlink" content-type="arpha" xlink:type="simple">A8F75D1D-7691-5850-A1DE-6D3DB3B81FA6</object-id><label>Figure 7.</label><caption><p>Location of Peña Rubia, Villena, the type locality of <italic><tp:taxon-name><tp:taxon-name-part taxon-name-part-type="genus" reg="Agrotis">Agrotis</tp:taxon-name-part><tp:taxon-name-part taxon-name-part-type="species" reg="villenensis">villenensis</tp:taxon-name-part></tp:taxon-name></italic> sp. nov., in the province of Alicante and the Iberian area.</p></caption><graphic xmlns:xlink="http://www.w3.org/1999/xlink" xlink:href="zookeys-1239-021_article-147164__-g007.jpg" position="float" orientation="portrait" xlink:type="simple" id="oo_1333756.jpg"><uri content-type="original_file" xlink:type="simple">https://binary.pensoft.net/fig/1333756</uri></graphic></fig></tp:treatment-sec><tp:treatment-sec sec-type="biology" id="SECID0EFBAG"><title>Biology and habitat.</title><p>The adult is active in September in one apparently short generation. The early stages are unknown. All known specimens were collected in a hilly area at 620 m elevation, just a few metres from a forest area dominated by pine forests of <italic><tp:taxon-name><tp:taxon-name-part taxon-name-part-type="genus" reg="Pinus">Pinus</tp:taxon-name-part><tp:taxon-name-part taxon-name-part-type="species" reg="halepensis">halepensis</tp:taxon-name-part></tp:taxon-name></italic> Mill. and associated scrub. The soil is sandy due to an inland dune of eolian origin, consisting of sand-sized quartz and limestone particles. This sandy area occupies a strip of land about 8 km long and between 300 m and 2 km wide, which runs from the shadow of the Peña Rubia mountain range, continuing along the slopes of the Frare mountain range between the municipalities of Villena and Biar. The area also contains crops in production (mainly olive and almond trees) and country houses. The sabulicolous vegetation extends along hills, ravines, fields without tillage and crop margins, distinguished by the presence of stone pine (<italic><tp:taxon-name><tp:taxon-name-part taxon-name-part-type="genus" reg="Pinus">Pinus</tp:taxon-name-part><tp:taxon-name-part taxon-name-part-type="species" reg="pinea">pinea</tp:taxon-name-part></tp:taxon-name></italic> L.) and various other plants as <italic><tp:taxon-name><tp:taxon-name-part taxon-name-part-type="genus" reg="Maresia">Maresia</tp:taxon-name-part><tp:taxon-name-part taxon-name-part-type="species" reg="nana">nana</tp:taxon-name-part></tp:taxon-name></italic> (D.C.) Batt, <italic><tp:taxon-name><tp:taxon-name-part taxon-name-part-type="genus" reg="Teucrium">Teucrium</tp:taxon-name-part><tp:taxon-name-part taxon-name-part-type="species" reg="dunense">dunense</tp:taxon-name-part></tp:taxon-name></italic> Sennen, <tp:taxon-name><tp:taxon-name-part taxon-name-part-type="genus" reg="Sideritis">Sideritis</tp:taxon-name-part><tp:taxon-name-part taxon-name-part-type="species" reg="chamaedryfolia">chamaedryfolia</tp:taxon-name-part><tp:taxon-name-part taxon-name-part-type="authority">Cav.</tp:taxon-name-part><tp:taxon-name-part taxon-name-part-type="infraspecific-rank">subsp.</tp:taxon-name-part><tp:taxon-name-part taxon-name-part-type="subspecies" reg="chamaedryfolia">chamaedryfolia</tp:taxon-name-part></tp:taxon-name> and <tp:taxon-name><tp:taxon-name-part taxon-name-part-type="genus" reg="Linaria">Linaria</tp:taxon-name-part><tp:taxon-name-part taxon-name-part-type="species" reg="depauperata">depauperata</tp:taxon-name-part><tp:taxon-name-part taxon-name-part-type="authority">Leresche ex Lange</tp:taxon-name-part><tp:taxon-name-part taxon-name-part-type="infraspecific-rank">subsp.</tp:taxon-name-part><tp:taxon-name-part taxon-name-part-type="subspecies" reg="hegelmaieri">hegelmaieri</tp:taxon-name-part></tp:taxon-name> (Lange) De la Torre, Alcaraz &amp; M.B. Crespo.</p></tp:treatment-sec><tp:treatment-sec sec-type="etymology" id="SECID0E6DAG"><title>Etymology.</title><p>The name of the species is dedicated to the city of Villena in the province of Alicante, where all known specimens were collected.</p></tp:treatment-sec><tp:treatment-sec><!--Section generated to contain objects referenced in tp:taxon-treatment.--><fig id="F1" position="float" orientation="portrait"><object-id xmlns:xlink="http://www.w3.org/1999/xlink" content-type="doi" xlink:type="simple">10.3897/zookeys.1239.147164.figure1</object-id><object-id xmlns:xlink="http://www.w3.org/1999/xlink" content-type="arpha" xlink:type="simple">8CE3A22F-5D6D-59C5-97E2-BBB2714724AC</object-id><label>Figure 1.</label><caption><p>Holotype of <italic><tp:taxon-name><tp:taxon-name-part taxon-name-part-type="genus" reg="Agrotis">Agrotis</tp:taxon-name-part><tp:taxon-name-part taxon-name-part-type="species" reg="villenensis">villenensis</tp:taxon-name-part></tp:taxon-name></italic> sp. nov., from Peña Rubia, Villena, Alicante, Spain. Photograph: Mateo Yela Berzosa.</p></caption><graphic xmlns:xlink="http://www.w3.org/1999/xlink" xlink:href="zookeys-1239-021_article-147164__-g001.jpg" position="float" orientation="portrait" xlink:type="simple" id="oo_1333750.jpg"><uri content-type="original_file" xlink:type="simple">https://binary.pensoft.net/fig/1333750</uri></graphic></fig><fig id="F3" position="float" orientation="portrait"><object-id xmlns:xlink="http://www.w3.org/1999/xlink" content-type="doi" xlink:type="simple">10.3897/zookeys.1239.147164.figure3</object-id><object-id xmlns:xlink="http://www.w3.org/1999/xlink" content-type="arpha" xlink:type="simple">AD854773-FAB5-5C1F-8270-28AC56B1C9C4</object-id><label>Figure 3.</label><caption><p>Male specimens of the Iberian nominal species of the <italic><tp:taxon-name><tp:taxon-name-part taxon-name-part-type="genus" reg="Agrotis">Agrotis</tp:taxon-name-part><tp:taxon-name-part taxon-name-part-type="species" reg="vestigialis">vestigialis</tp:taxon-name-part></tp:taxon-name></italic> species group, for comparison <bold>A</bold><italic><tp:taxon-name><tp:taxon-name-part taxon-name-part-type="genus" reg="Agrotis">A.</tp:taxon-name-part><tp:taxon-name-part taxon-name-part-type="species" reg="villenensis">villenensis</tp:taxon-name-part></tp:taxon-name></italic> sp. nov., holotype <bold>B</bold><italic><tp:taxon-name><tp:taxon-name-part taxon-name-part-type="genus" reg="Agrotis">Agrotis</tp:taxon-name-part><tp:taxon-name-part taxon-name-part-type="species" reg="vestigialis">vestigialis</tp:taxon-name-part></tp:taxon-name></italic>, Playa La Rubina, Empuriabrava, Gerona <bold>C</bold><italic><tp:taxon-name><tp:taxon-name-part taxon-name-part-type="genus" reg="Agrotis">Agrotis</tp:taxon-name-part><tp:taxon-name-part taxon-name-part-type="species" reg="yelai">yelai</tp:taxon-name-part></tp:taxon-name></italic>, Castronuño, Valladolid <bold>D</bold><italic><tp:taxon-name><tp:taxon-name-part taxon-name-part-type="genus" reg="Agrotis">Agrotis</tp:taxon-name-part><tp:taxon-name-part taxon-name-part-type="species" reg="charoae">charoae</tp:taxon-name-part></tp:taxon-name></italic>, Playa de Oyambre, San Vicente de la Barquera, Cantabria <bold>E</bold><italic><tp:taxon-name><tp:taxon-name-part taxon-name-part-type="genus" reg="Agrotis">Agrotis</tp:taxon-name-part><tp:taxon-name-part taxon-name-part-type="species" reg="sabulosa">sabulosa</tp:taxon-name-part></tp:taxon-name></italic>, Huelva <bold>F</bold><italic><tp:taxon-name><tp:taxon-name-part taxon-name-part-type="genus" reg="Agrotis">Agrotis</tp:taxon-name-part><tp:taxon-name-part taxon-name-part-type="species" reg="garretasorum">garretasorum</tp:taxon-name-part></tp:taxon-name></italic>, Toril, Cáceres. Photographs: J. L. Yela.</p></caption><graphic xmlns:xlink="http://www.w3.org/1999/xlink" xlink:href="zookeys-1239-021_article-147164__-g003.jpg" position="float" orientation="portrait" xlink:type="simple" id="oo_1333752.jpg"><uri content-type="original_file" xlink:type="simple">https://binary.pensoft.net/fig/1333752</uri></graphic></fig><table-wrap id="T1" position="float" orientation="portrait"><label>Table 1.</label><caption><p>Interspecific mean <abbrev xmlns:xlink="http://www.w3.org/1999/xlink" xlink:title="Kimura 2-parameter" id="ABBRID0ELNAC" xlink:type="simple">K2P</abbrev> (Kimura 2-Parameter) divergences (mean pairwise distances) based on the analysis of COI fragments (&gt;500 bp) among <italic><tp:taxon-name><tp:taxon-name-part taxon-name-part-type="genus" reg="Agrotis">Agrotis</tp:taxon-name-part><tp:taxon-name-part taxon-name-part-type="species" reg="villenensis">villenensis</tp:taxon-name-part></tp:taxon-name></italic> and other <italic><tp:taxon-name><tp:taxon-name-part taxon-name-part-type="genus" reg="Agrotis">Agrotis</tp:taxon-name-part></tp:taxon-name></italic> and outgroup species (GRA: <italic><tp:taxon-name><tp:taxon-name-part taxon-name-part-type="genus" reg="Agrotis">A.</tp:taxon-name-part><tp:taxon-name-part taxon-name-part-type="species" reg="graslini">graslini</tp:taxon-name-part></tp:taxon-name></italic>; VES: <italic><tp:taxon-name><tp:taxon-name-part taxon-name-part-type="genus" reg="Agrotis">A.</tp:taxon-name-part><tp:taxon-name-part taxon-name-part-type="species" reg="vestigialis">vestigialis</tp:taxon-name-part></tp:taxon-name></italic>; VIL: <italic><tp:taxon-name><tp:taxon-name-part taxon-name-part-type="genus" reg="Agrotis">A.</tp:taxon-name-part><tp:taxon-name-part taxon-name-part-type="species" reg="villenensis">villenensis</tp:taxon-name-part></tp:taxon-name></italic>; SIM: <italic><tp:taxon-name><tp:taxon-name-part taxon-name-part-type="genus" reg="Agrotis">A.</tp:taxon-name-part><tp:taxon-name-part taxon-name-part-type="species" reg="simplonia">simplonia</tp:taxon-name-part></tp:taxon-name></italic>; SPI: <italic><tp:taxon-name><tp:taxon-name-part taxon-name-part-type="genus" reg="Agrotis">A.</tp:taxon-name-part><tp:taxon-name-part taxon-name-part-type="species" reg="spinifera">spinifera</tp:taxon-name-part></tp:taxon-name></italic>; SEG: <italic><tp:taxon-name><tp:taxon-name-part taxon-name-part-type="genus" reg="Agrotis">A.</tp:taxon-name-part><tp:taxon-name-part taxon-name-part-type="species" reg="segetum">segetum</tp:taxon-name-part></tp:taxon-name></italic>; REC: <italic><tp:taxon-name><tp:taxon-name-part taxon-name-part-type="genus" reg="Euxoa">E.</tp:taxon-name-part><tp:taxon-name-part taxon-name-part-type="species" reg="recussa">recussa</tp:taxon-name-part></tp:taxon-name></italic>).</p></caption><table id="TID0ESBAG" rules="all"><tbody><tr><th rowspan="1" colspan="1"/><th rowspan="1" colspan="1">GRA</th><th rowspan="1" colspan="1">VES</th><th rowspan="1" colspan="1">VIL</th><th rowspan="1" colspan="1">SIM</th><th rowspan="1" colspan="1">SPI</th><th rowspan="1" colspan="1">SEG</th><th rowspan="1" colspan="1">REC</th></tr><tr><td rowspan="1" colspan="1">
                  <italic>
                    <tp:taxon-name><tp:taxon-name-part taxon-name-part-type="genus" reg="Agrotis">A.</tp:taxon-name-part><tp:taxon-name-part taxon-name-part-type="species" reg="graslini">graslini</tp:taxon-name-part></tp:taxon-name>
                  </italic>
                </td><td rowspan="1" colspan="1"/><td rowspan="1" colspan="1">3.34</td><td rowspan="1" colspan="1">3.50</td><td rowspan="1" colspan="1">6.08</td><td rowspan="1" colspan="1">5.17</td><td rowspan="1" colspan="1">6.23</td><td rowspan="1" colspan="1">8.28</td></tr><tr><td rowspan="1" colspan="1">
                  <italic>
                    <tp:taxon-name><tp:taxon-name-part taxon-name-part-type="genus" reg="Agrotis">A.</tp:taxon-name-part><tp:taxon-name-part taxon-name-part-type="species" reg="vestigialis">vestigialis</tp:taxon-name-part></tp:taxon-name>
                  </italic>
                </td><td rowspan="1" colspan="1"/><td rowspan="1" colspan="1"/><td rowspan="1" colspan="1">1.37</td><td rowspan="1" colspan="1">3.80</td><td rowspan="1" colspan="1">4.56</td><td rowspan="1" colspan="1">5.02</td><td rowspan="1" colspan="1">5.78</td></tr><tr><td rowspan="1" colspan="1">
                  <italic>
                    <tp:taxon-name><tp:taxon-name-part taxon-name-part-type="genus" reg="Agrotis">A.</tp:taxon-name-part><tp:taxon-name-part taxon-name-part-type="species" reg="villenensis">villenensis</tp:taxon-name-part></tp:taxon-name>
                  </italic>
                </td><td rowspan="1" colspan="1"/><td rowspan="1" colspan="1"/><td rowspan="1" colspan="1"/><td rowspan="1" colspan="1">4.10</td><td rowspan="1" colspan="1">5.02</td><td rowspan="1" colspan="1">5.02</td><td rowspan="1" colspan="1">6.08</td></tr><tr><td rowspan="1" colspan="1">
                  <italic>
                    <tp:taxon-name><tp:taxon-name-part taxon-name-part-type="genus" reg="Agrotis">A.</tp:taxon-name-part><tp:taxon-name-part taxon-name-part-type="species" reg="simplonia">simplonia</tp:taxon-name-part></tp:taxon-name>
                  </italic>
                </td><td rowspan="1" colspan="1"/><td rowspan="1" colspan="1"/><td rowspan="1" colspan="1"/><td rowspan="1" colspan="1"/><td rowspan="1" colspan="1">4.26</td><td rowspan="1" colspan="1">4.56</td><td rowspan="1" colspan="1">5.62</td></tr><tr><td rowspan="1" colspan="1">
                  <italic>
                    <tp:taxon-name><tp:taxon-name-part taxon-name-part-type="genus" reg="Agrotis">A.</tp:taxon-name-part><tp:taxon-name-part taxon-name-part-type="species" reg="spinifera">spinifera</tp:taxon-name-part></tp:taxon-name>
                  </italic>
                </td><td rowspan="1" colspan="1"/><td rowspan="1" colspan="1"/><td rowspan="1" colspan="1"/><td rowspan="1" colspan="1"/><td rowspan="1" colspan="1"/><td rowspan="1" colspan="1">4.71</td><td rowspan="1" colspan="1">5.62</td></tr><tr><td rowspan="1" colspan="1">
                  <italic>
                    <tp:taxon-name><tp:taxon-name-part taxon-name-part-type="genus" reg="Agrotis">A.</tp:taxon-name-part><tp:taxon-name-part taxon-name-part-type="species" reg="segetum">segetum</tp:taxon-name-part></tp:taxon-name>
                  </italic>
                </td><td rowspan="1" colspan="1"/><td rowspan="1" colspan="1"/><td rowspan="1" colspan="1"/><td rowspan="1" colspan="1"/><td rowspan="1" colspan="1"/><td rowspan="1" colspan="1"/><td rowspan="1" colspan="1">6.69</td></tr></tbody></table></table-wrap><fig id="F2" position="float" orientation="portrait"><object-id xmlns:xlink="http://www.w3.org/1999/xlink" content-type="doi" xlink:type="simple">10.3897/zookeys.1239.147164.figure2</object-id><object-id xmlns:xlink="http://www.w3.org/1999/xlink" content-type="arpha" xlink:type="simple">20815C31-1E82-5292-A3E0-B36F9564BF59</object-id><label>Figure 2.</label><caption><p>External variability of <italic><tp:taxon-name><tp:taxon-name-part taxon-name-part-type="genus" reg="Agrotis">Agrotis</tp:taxon-name-part><tp:taxon-name-part taxon-name-part-type="species" reg="villenensis">villenensis</tp:taxon-name-part></tp:taxon-name></italic> sp. nov. <bold>A</bold> holotype <bold>B–F</bold> paratypes. Photograph: Mateo Yela Berzosa.</p></caption><graphic xmlns:xlink="http://www.w3.org/1999/xlink" xlink:href="zookeys-1239-021_article-147164__-g002.jpg" position="float" orientation="portrait" xlink:type="simple" id="oo_1333751.jpg"><uri content-type="original_file" xlink:type="simple">https://binary.pensoft.net/fig/1333751</uri></graphic></fig></tp:treatment-sec><ref-list><ref id="B22"><mixed-citation xmlns:xlink="http://www.w3.org/1999/xlink" xlink:type="simple"><person-group><name name-style="western"><surname>Skinner</surname><given-names>B</given-names></name></person-group> (<year>1984</year>) <source>Colour Identification Guide to Moths of the British Isles.</source><publisher-name>Penguin</publisher-name>, <publisher-loc>London</publisher-loc>, <size units="page">267 pp</size>.</mixed-citation></ref><ref id="B8"><mixed-citation xmlns:xlink="http://www.w3.org/1999/xlink" xlink:type="simple"><person-group><name name-style="western"><surname>Fibiger</surname><given-names>M</given-names></name></person-group> (<year>1990</year>) <tp:taxon-name><tp:taxon-name-part taxon-name-part-type="family">Noctuidae</tp:taxon-name-part></tp:taxon-name> Europaeae. <tp:taxon-name><tp:taxon-name-part taxon-name-part-type="subfamily">Noctuinae</tp:taxon-name-part></tp:taxon-name> I. Entomological Press, Sorø, 208 pp.</mixed-citation></ref><ref id="B9"><mixed-citation xmlns:xlink="http://www.w3.org/1999/xlink" xlink:type="simple"><person-group><name name-style="western"><surname>Fibiger</surname><given-names>M</given-names></name></person-group> (<year>1997</year>) <tp:taxon-name><tp:taxon-name-part taxon-name-part-type="family">Noctuidae</tp:taxon-name-part></tp:taxon-name> Europaeae. <tp:taxon-name><tp:taxon-name-part taxon-name-part-type="subfamily">Noctuinae</tp:taxon-name-part></tp:taxon-name> III. Entomological Press, Sorø, 418 pp.</mixed-citation></ref></ref-list></tp:taxon-treatment>
